# Supplementary material for: Scaling the respiratory metabolism to phosphorus relationship in plant seedlings
Source: Sci Rep. 2015 Nov 12;5:16377. doi: 10.1038/srep16377 (PMC4642341; doi:10.1038/srep16377)
Supplement: Supplementary Table S1 [file srep16377-s1.xls]

## Sheet: Sheet1
					whole-plant respiration (Q10-corrected) (nmol/s)		whole-plant P content (g)		whole-plant N content (g)		whole-plant biomass (g)		Above-ground respiration (Q10-corrected) (nmol/s)		Above-ground P content (g)		Above-ground N content (g)		Above-ground biomass (g)
Field/herb	Saussurea mongolica (Franch.) Franch.				17.839		0.0173101		0.0425138		1.36		13.9005		0.01639		0.0399439		1.252
	Saussurea mongolica (Franch.) Franch.				15.9034		0.00865008		0.0394022		1.338		9.6117		0.00725003		0.0227075		0.976
	Saussurea mongolica (Franch.) Franch.				12.7794		0.00522998		0.0262482		0.916		9.54113		0.00497004		0.0166682		0.766
	Stellera chamaejasme Linn				110.426		0.0857709		0.412496		11.723		82.9602		0.0826894		0.344588		10.664
	Stellera chamaejasme Linn				16.7869		0.0112101		0.034764		2.176		11.0971		0.00969996		0.0261535		1.583
	Stellera chamaejasme Linn				8.77061		0.00451004		0.0163114		0.781		7.19814		0.00431003		0.0258274		0.666
	Sonchus oleraceus L.				61.7903		0.0559397		0.18715		6.445		53.2096		0.0539697		0.176909		5.747
	Sonchus oleraceus L.				29.7495		0.0177101		0.060601		1.893		19.027		0.0151799		0.0401255		1.312
	Sonchus oleraceus L.				9.45627		0.00373001		0.0168271		0.714		6.58021		0.00340997		0.0109645		0.527
	Peganum harmala L.				43.457		0.0298099		0.139014		5.61		32.517		0.0268602		0.123464		4.692
	Peganum harmala L.				15.9434		0.0083301		0.0269445		1.579		11.6247		0.00799006		0.0238941		1.379
	Peganum harmala L.				12.4575		0.0125401		0.0334272		1.71		10.548		0.01196		0.0313278		1.555
	Onobrychis viciaefolia Scop				53.822		0.0648903		0.178053		7.333		40.1671		0.0620597		0.161013		6.373
	Onobrychis viciaefolia Scop				43.2673		0.0254402		0.114538		2.265		34.8811		0.0248502		0.0922656		1.886
	Onobrychis viciaefolia Scop				37.2435		0.0380899		0.0882775		5.533		29.1622		0.03491		0.0762167		4.721
	Thermopsis lanceolata R. Br.				44.5851		0.0660298		0.157921		5.728		36.8027		0.0637705		0.147442		5.184
	Thermopsis lanceolata R. Br.				30.7235		0.00945998		0.0647799		2.378		22.9594		0.00896004		0.0863118		1.937
	Thermopsis lanceolata R. Br.				24.2365		0.0368002		0.106287		4.194		20.958		0.0356599		0.0755301		3.949
	Oxytropis xinglongshanica C. W. Chang				62.3677		0.0461604		0.170208		9.346		50.3037		0.0431698		0.157946		7.695
	Oxytropis xinglongshanica C. W. Chang				2.26537		0.000941673		0.00378669		0.343		1.56567		0.000808947		0.0033475		0.317
	Oxytropis xinglongshanica C. W. Chang				3.25559		0.000917086		0.00575983		0.305		1.95241		0.000775158		0.00471954		0.234
	Circaeaster agristis Maxim				67.947		0.0726407		0.217365		9.692		55.7943		0.0702603		0.242918		8.244
	Circaeaster agristis Maxim				9.95428		0.0114201		0.0358889		1.626		8.2448		0.0110499		0.0331497		1.469
	Circaeaster agristis Maxim				14.8522		0.01032		0.0299502		1.333		10.663		0.00923996		0.0247007		0.997
	Taraxacum calanthodium Dahlst.				58.2385		0.0562302		0.144215		7.469		47.1726		0.0535599		0.143635		6.028
	Taraxacum calanthodium Dahlst.				2.63724		0.00122		0.00635258		0.556		2.08209		0.00110999		0.00571887		0.521
	Taraxacum calanthodium Dahlst.				20.6082		0.00978003		0.0446622		1.724		15.0439		0.00899995		0.0267208		1.357
	Kalimeris indica				3.43811		0.00244		0.0105894		0.518		2.85799		0.00232001		0.00940914		0.429
	Kalimeris indica				6.63606		0.00530994		0.0202288		0.917		4.82159		0.00513003		0.0186093		0.801
	Kalimeris indica				3.04299		0.00201002		0.00819502		0.482		2.47913		0.00193999		0.00905274		0.426
Glasshouse/herb	Avena sativa L.				4.51638		0.00256		0.0117799		0.559		3.07489		0.00239999		0.0103409		0.512
	Avena sativa L.				2.26095		0.00131999		0.00518597		0.202		1.57362		0.00125		0.0046904		0.165
	Avena sativa L.				5.62691		0.00566005		0.0147411		0.835		3.87391		0.00545997		0.0128692		0.658
	Allium przewalskianum				4.15117		0.00210999		0.0101398		0.52		2.90102		0.00198999		0.009181		0.476
	Allium przewalskianum				9.7699		0.00658006		0.0259848		1.032		7.04028		0.00621999		0.0187098		0.769
	Allium przewalskianum				10.472		0.00550998		0.0157612		0.956		7.94145		0.00515003		0.0201433		0.727
	Orychophragmus diffusus Z. M. Tan & J. M. Xu				9.244		0.00427002		0.0152405		0.593		5.89047		0.00394003		0.00813561		0.454
	Orychophragmus diffusus Z. M. Tan & J. M. Xu				10.4009		0.00410998		0.0204301		0.7		7.67149		0.00381997		0.0141694		0.564
	Orychophragmus diffusus Z. M. Tan & J. M. Xu				6.7641		0.00298999		0.0115606		0.798		4.61434		0.00234002		0.00697012		0.444
	Vicia gigantea Bge.				20.3704		0.00855008		0.041028		1.015		14.5151		0.00806993		0.0300545		0.796
	Vicia gigantea Bge.				13.017		0.00394003		0.0301155		0.813		8.81637		0.00363999		0.0174908		0.621
	Vicia gigantea Bge.				5.3075		0.00218998		0.0107125		0.593		2.96006		0.00178999		0.00724186		0.374
	Setaria viridis (L.) Beauv.				26.0094		0.01017		0.0723952		1.679		12.1213		0.00954993		0.0338003		1.356
	Setaria viridis (L.) Beauv.				9.68635		0.00267997		0.0203067		0.493		6.55737		0.00247999		0.00967431		0.363
	Setaria viridis (L.) Beauv.				3.84185		0.00220999		0.0129751		0.498		2.23949		0.00188999		0.00670625		0.334
	Orychophragmus hupehensis (Pamp.)Z. M. Tan & X. Liang Zhang				6.76955		0.00431003		0.0173792		0.535		4.93026		0.00408997		0.0153706		0.477
	Orychophragmus hupehensis (Pamp.)Z. M. Tan & X. Liang Zhang				20.0613		0.0242399		0.0506956		1.885		15.7754		0.0236298		0.0430437		1.559
	Orychophragmus hupehensis (Pamp.)Z. M. Tan & X. Liang Zhang				5.9975		0.00349004		0.0164471		0.627		4.10979		0.00309001		0.0160757		0.517
	Orychophragmus violaceusYuanqu population				3.52411		0.00121001		0.00818201		0.333		2.71063		0.00117999		0.00722254		0.296
	Orychophragmus violaceusYuanqu population				6.04171		0.00210999		0.0149159		0.62		4.5247		0.00184001		0.0131965		0.525
	Orychophragmus violaceusYuanqu population				14.8895		0.00985009		0.030693		1.619		9.16094		0.00891005		0.0266122		1.395
	Brassica campestris L.				2.01456		0.000877243		0.0055321		0.283		1.43199		0.000846584		0.00340204		0.262
	Brassica campestris L.				4.1299		0.00164999		0.0127254		0.643		2.64935		0.00109999		0.00978498		0.366
	Brassica campestris L.				21.4358		0.00914998		0.0422056		1.492		11.6813		0.00763994		0.019803		1.222
	Var. ramosa Hort.				2.40575		0.00166001		0.00357117		0.521		2.23368		0.00155998		0.00610099		0.471
	Var. ramosa Hort.				4.23994		0.00151999		0.0125274		0.56		3.14094		0.00138		0.0122239		0.491
	Var. ramosa Hort.				12.4882		0.00418996		0.054068		0.809		7.16556		0.00368002		0.0114359		0.677
	Eragrostis cilianensis				18.2663		0.0102301		0.0631364		3.667		12.9467		0.00674		0.0371766		1.882
	Eragrostis cilianensis				9.57084		0.00337		0.0313574		0.761		5.59693		0.00280001		0.0188808		0.585
	Eragrostis cilianensis				10.7523		0.00507996		0.0252087		1.017		6.6535		0.00435001		0.0150231		0.774
	Chloris virgata Sw.				14.4421		0.004		0.0286319		1.164		6.13946		0.00291998		0.0118667		0.694
	Chloris virgata Sw.				5.74275		0.00179999		0.0104559		0.426		3.98364		0.00132999		0.00616794		0.262
	Chloris virgata Sw.				3.60919		0.00106999		0.00640428		0.654		2.39343		0.000808947		0.00748859		0.579
	Capsicum annuum L.				17.6283		0.0210999		0.0772325		5.228		12.5066		0.0146292		0.0573826		3.467
	Capsicum annuum L.				7.62202		0.00302002		0.0124057		0.67		4.51482		0.00253		0.0105451		0.523
	Capsicum annuum L.				11.7039		0.00476003		0.0244732		1.458		6.69977		0.00418004		0.0185221		1.206
	Orychophragmus violaceus				3.06768		0.00134999		0.0043408		0.168		2.20039		0.00129999		0.0044091		0.149
	Orychophragmus violaceus				2.71306		0.00119001		0.00436908		0.126		2.14422		0.00116001		0.00319808		0.092
	Orychophragmus violaceus				6.28001		0.00348001		0.00938642		0.762		5.03072		0.00317001		0.0104879		0.645
	Orychophragmus longisiliqus H. Hu, J. Q. Liu & Al-shehbaz				4.47414		0.00133999		0.00673519		0.247		3.68349		0.00128		0.00602851		0.209
	Orychophragmus longisiliqus H. Hu, J. Q. Liu & Al-shehbaz				2.41507		0.000834526		0.00665978		0.145		1.85289		0.00082798		0.00429843		0.121
	Orychophragmus longisiliqus H. Hu, J. Q. Liu & Al-shehbaz				8.54201		0.00351998		0.0157279		0.945		6.6179		0.0032		0.0127078		0.784
	Orychophragmus taibaiensisZ. M. Tan & B. X. Zhao				4.31559		0.00272001		0.00965828		0.342		2.93191		0.00268999		0.00942106		0.328
	Orychophragmus taibaiensisZ. M. Tan & B. X. Zhao				3.04558		0.00154999		0.00871706		0.212		2.51252		0.0015		0.00519733		0.148
	Orychophragmus taibaiensisZ. M. Tan & B. X. Zhao				6.6607		0.00384999		0.0138287		1.004		5.11152		0.00342003		0.0113491		0.823
	Orychophragmus zhongtiaoshanus H. Hu, J. Q. Liu & Al-shehbaz.				5.03976		0.00338003		0.00706757		0.507		3.53737		0.00324997		0.00746793		0.445
	Orychophragmus zhongtiaoshanus H. Hu, J. Q. Liu & Al-shehbaz.				22.4937		0.00956996		0.0455743		1.705		17.2211		0.00917001		0.0427199		1.436
	Orychophragmus zhongtiaoshanus H. Hu, J. Q. Liu & Al-shehbaz.				2.02176		0.000765914		0.00378669		0.214		1.82474		0.000679391		0.00479667		0.187
	Lycopersicon esculentum Mill.				3.13177		0.00249		0.00770052		0.441		2.51426		0.00237001		0.00630043		0.367
	Lycopersicon esculentum Mill.				20.6743		0.0106101		0.043416		1.957		15.2943		0.01022		0.0352574		1.664
	Lycopersicon esculentum Mill.				2.75024		0.00123001		0.00873836		0.205		2.10417		0.00112001		0.00691401		0.165
	Leonurus artemisia （Laur.）S. Y. Hu F				4.22717		0.00209002		0.0071791		0.404		2.52621		0.00196002		0.0037745		0.333
	Leonurus artemisia （Laur.）S. Y. Hu F				20.8545		0.0196902		0.042843		2.564		16.3271		0.0188699		0.0356435		2.121
	Leonurus artemisia （Laur.）S. Y. Hu F				4.08451		0.00215998		0.00801475		0.372		2.23321		0.00201002		0.00787825		0.317
	Alliaria grandifolia C. H. An				5.83176		0.00423		0.0185999		0.707		3.12774		0.00322003		0.0114667		0.463
	Alliaria grandifolia C. H. An				7.758		0.00660998		0.0277185		0.793		4.56331		0.00566005		0.015763		0.547
	Alliaria grandifolia C. H. An				1.77885		0.000748738		0.0029059		0.384		1.30749		0.000682025		0.00393496		0.37
	Cardamine limprichtiana Pax				6.51014		0.00392998		0.0126625		0.542		4.01597		0.00345001		0.0099816		0.37
	Cardamine limprichtiana Pax				2.38946		0.000948091		0.00297345		0.103		2.09474		0.000883894		0.00374412		0.089
	Cardamine limprichtiana Pax				2.24135		0.000755301		0.00736495		0.215		2.01002		0.000559616		0.00518132		0.172
Field/tree	Caragana sinica (Buc'hoz) Rehd.				65.447		0.0418196		0.214028		12.442		31.2529		0.02954		0.19756		8.771
	Caragana sinica (Buc'hoz) Rehd.				26.9246		0.0189701		0.0852727		6.967		19.6377		0.0120701		0.0578322		4.433
	Caragana sinica (Buc'hoz) Rehd.				28.6003		0.0376704		0.125667		13.697		22.1294		0.0188799		0.108695		7.172
	Rosa xanthina Lindl				37.0553		0.0356197		0.145432		12.43		26.6379		0.0209402		0.129954		7.683
	Rosa xanthina Lindl				22.7887		0.0147999		0.0759941		4.878		13.723		0.00863873		0.0464986		3.04
	Rosa xanthina Lindl				35.173		0.04023		0.120915		12.121		21.7861		0.0202102		0.108505		6.292
	Tamarix chinensis Lour.				46.1296		0.0376201		0.193424		11.993		33.1856		0.02339		0.170341		7.767
	Tamarix chinensis Lour.				23.5527		0.0184302		0.0708565		7.202		18.9789		0.0111301		0.0612111		4.75
	Tamarix chinensis Lour.				28.8383		0.0319499		0.131999		13.037		19.0209		0.01734		0.116338		7.646
	Populus tomentosa Carr.				53.255		0.0451804		0.263785		13.827		44.0535		0.0351301		0.250374		10.907
	Populus tomentosa Carr.				91.6938		0.0832703		0.406696		70.228		69.8988		0.0881942		0.342728		65.941
	Populus tomentosa Carr.				120.091		0.15481		0.518322		102.922		67.0919		0.140401		0.324317		75.073
	Robinia pseudoacacia L.				35.2168		0.0261403		0.124635		7.344		26.0856		0.0168799		0.110675		4.901
	Robinia pseudoacacia L.				104.749		0.0730903		0.517273		80.209		83.2281		0.0828095		0.387534		74.562
	Robinia pseudoacacia L.				216.123		0.252959		1.28177		194.149		104.696		0.215715		0.88371		142.517
	Platycladus orientalis （L.) Franco				31.2586		0.02377		0.0830883		8.361		21.3206		0.0120099		0.0644392		3.865
	Platycladus orientalis （L.) Franco				105.049		0.104609		0.669993		88.928		91.1108		0.120013		0.599681		83.783
	Platycladus orientalis （L.) Franco				182.924		0.203582		0.789151		134.507		82.9144		0.142833		0.382675		91.549
	Ulmus pumila L.				156.293		0.16493		0.892689		100.035		72.6073		0.137534		0.539883		75.827
	Ulmus pumila L.				118.013		0.116969		0.690605		96.22		56.4677		0.0871887		0.455984		71.809
	Ulmus pumila L.				62.1041		0.0526599		0.2556		25.922		47.6135		0.0446601		0.196051		17.323
	Populus alba var. pyramidalis Bunge				156.921		0.148279		0.656584		108.752		65.8037		0.115694		0.368392		80.085
	Populus alba var. pyramidalis Bunge				52.0955		0.0326798		0.196381		21.175		45.4862		0.02862		0.150688		14.577
	Populus alba var. pyramidalis Bunge				52.2288		0.0526696		0.311717		26.892		41.4095		0.0463895		0.268016		20.581
Glasshouse/tree	Amygdalus triloba				18.7594		0.0140602		0.0606876		6.119		12.9417		0.00824992		0.0493367		3.876
	Amygdalus triloba				18.6879		0.0137499		0.0489824		4.193		10.9557		0.00564001		0.033975		1.712
	Amygdalus triloba				17.7182		0.0117101		0.0321277		3.411		9.2238		0.00564001		0.0227253		1.753
	Armeniaca vulgaris Lam.				20.4734		0.0142899		0.0623017		5.821		14.0867		0.0091199		0.0505475		4.009
	Armeniaca vulgaris Lam.				20.8252		0.0145399		0.0596087		4.824		13.0296		0.00707995		0.043453		2.214
	Armeniaca vulgaris Lam.				30.7659		0.0234299		0.0607603		9.912		18.4404		0.0120099		0.0488697		5.501
	Cerasus pseudocerasus G. Don				19.3286		0.01525		0.0560364		4.322		11.4009		0.00674994		0.0456531		2.558
	Cerasus pseudocerasus G. Don				16.1707		0.0120501		0.0483916		4.581		12.1731		0.00497004		0.0329117		1.793
	Cerasus pseudocerasus G. Don				21.7606		0.0138099		0.0446016		5.489		14.4877		0.00758997		0.0362786		3.175
	Sophora japonica Linn.				16.6383		0.00703008		0.0352574		3.952		11.0055		0.00433002		0.0193932		2.493
	Sophora japonica Linn.				24.5573		0.01834		0.0541153		9.099		15.9008		0.0125499		0.0481593		5.352
	Sophora japonica Linn.				21.8298		0.0128201		0.0536476		8.592		11.2279		0.00607002		0.0409949		3.717
	Pinus tabulaeformis				16.8159		0.0148102		0.0441357		6.639		11.2484		0.00954004		0.0359137		3.83
	Pinus tabulaeformis				33.7039		0.0226699		0.0941196		14.329		29.4422		0.0146201		0.0758316		9.221
	Pinus tabulaeformis				27.1706		0.0152598		0.0667836		8.568		13.4775		0.00767998		0.0525134		4.05
	Fraxinus chinensis Roxb.				30.3159		0.0181798		0.103739		10.643		23.175		0.0128499		0.066489		8.147
	Fraxinus chinensis Roxb.				34.8867		0.0215199		0.0843626		11.511		24.7235		0.0140401		0.0628362		6.85
	Fraxinus chinensis Roxb.				33.5537		0.01883		0.0818389		10.406		20.471		0.00978003		0.0687876		5.403
	Lavandula angustifolia Mill.				14.5989		0.01187		0.052342		4.81		10.2209		0.00581005		0.0401698		2.768
	Lavandula angustifolia Mill.				22.108		0.0151001		0.0410667		8.361		12.116		0.00837992		0.0239436		3.865
	Lavandula angustifolia Mill.				39.9485		0.0245098		0.0946041		11.866		25.5717		0.0141		0.0811933		7.077
	Ginkgo biloba L.				17.2294		0.01273		0.0713937		5.228		10.3724		0.00785995		0.0582653		3.345
	Ginkgo biloba L.				37.6704		0.0230898		0.0863297		12.778		23.91		0.01467		0.0667175		8.642
	Ginkgo biloba L.				25.3344		0.0133801		0.0579656		8.16		22.8686		0.00899995		0.0532733		5.084
	Osmamthus fragrans var thunbergii				14.1166		0.0120199		0.0534404		5.439		8.64908		0.00680002		0.0414105		2.93
	Osmamthus fragrans var thunbergii				32.9086		0.0256702		0.0780657		14.349		20.9151		0.01736		0.0599184		9.206
	Osmamthus fragrans var thunbergii				37.4542		0.0281501		0.149022		16.227		28.2983		0.017		0.130008		10.213
	Syringa reticulata (Blume) H. Hara var. amurensis (Rupr.) J. S. Pringle				20.0914		0.0133199		0.077101		8.279		11.8125		0.00747997		0.0650234		4.473
	Syringa reticulata (Blume) H. Hara var. amurensis (Rupr.) J. S. Pringle				28.9668		0.0234801		0.0884321		12.041		19.0274		0.01601		0.0559487		8.658
	Syringa reticulata (Blume) H. Hara var. amurensis (Rupr.) J. S. Pringle				36.0321		0.0438198		0.171993		16.365		20.7181		0.0222802		0.152423		9.043
	Osmanthus fragranscv．Latifoliu				21.1943		0.01075		0.0659493		7.252		17.5829		0.00552001		0.0551633		3.921
	Osmanthus fragranscv．Latifoliu				28.8489		0.0204		0.0703493		9.399		21.1612		0.0141801		0.0611083		7.473
	Osmanthus fragranscv．Latifoliu				39.3604		0.02751		0.142079		10.994		27.5746		0.0161599		0.125349		7.059
	Euonymus alatus (Thunb.) Sieb				22.7625		0.0126		0.0675398		6.25		19.2345		0.00604004		0.0827256		3.363
	Euonymus alatus (Thunb.) Sieb				22.3537		0.0191501		0.0490501		8.223		13.4478		0.0111199		0.0391021		4.56
	Euonymus alatus (Thunb.) Sieb				30.5141		0.03359		0.158515		14.692		17.1175		0.0157199		0.0769201		8.275
